# Supplementary material for: Comparative Study of Fisetin-Loaded Poloxamer 407 and Poloxamer 188 Mixed Micelles as Nanocarrier Systems
Source: Molecules. 2026 May 9;31(10):1576. doi: 10.3390/molecules31101576 (PMC13210215; doi:10.3390/molecules31101576)
Supplement: Supplementary file 1 [file molecules-31-01576-s001.zip]

Archive with 1 entries (1 files):
- molecules-4263313-supplementary.pdf
